# Supplementary material for: De novo necroptosis creates an inflammatory environment mediating tumor susceptibility to immune checkpoint inhibitors
Source: Commun Biol. 2020 Nov 4;3:645. doi: 10.1038/s42003-020-01362-w (PMC7643076; doi:10.1038/s42003-020-01362-w)
Supplement: Supplementary file 3 — Supplementary Data 1 [file 42003_2020_1362_MOESM3_ESM.xlsx]

## Sheet: Figure 1
Figure 1. B	Tumor volume data for individual mice
Days after treatment	Mitomycin-C (Mito)					Days after treatment	PBS control						Days after treatment	Mitoxantrone (MTX)								Days after treatment	Doxorubicin(Dox)								Days after treatment	Oncolytic HSV-1 (oHSV-1)
0	61.0924	26.7228	50.7128	252.698	57.6796	0	53.0232	107.227	31.0975	104.194	31.2217	39.6875	0	15.7322	30.5343	9.70386	19.7651	34.761	41.1547	13.2185	45.6159	0	24.6652	42.7042	22.9369	26.6972	33.5377	27.9812	33.6732	34.2213	0	39.7592	154.49	19.4077	42.2362	96.5135	169.758	31.2412
3	60.284	26.7309	59.0413	128.384	43.8492	3	79.901	130.731	47.6422	114.954	35.5765	63.7073	3	19.5045	39.6361	10.6351	32.15	75.0965	41.7643	20.617	104.019	3	17.6548	18.4868	24.0117	40.0342	73.8078	48.4045	27.3318	42.9167	3	133.582	116.047	196.275	102.321	98.6548	203.599	42.5021
6	58.7906	20.2007	52.226	180.912	42.5592	6	80.4771	194.137	96.7838	182.721	50.6841	82.8966	6	33.3768	50.1985	132.059	46.9675	70.1791	170.485	78.5437	127.024	6	339.993	210.437	150.758	89.3278	102.41	162.94	39.6048	252.772	6	230.048	129.218	201.256	164.561	65.9695	404.835	172.329
9	83.7325	23.5619	59.4154	235.114	79.3369	9	113.773	337.14	126.392	261.304	57.9648	266.421	9	43.9433	56.3555	165.197	55.6748	91.7664	152.878	271.417	294.071	9	306.1	240.009	156.263	124.268	146.766	100.933	47.7023	228.094	9	246.018	205.213	237.381	477.574	481.694	811.847	109.839
12	139.909	59.752	202.407	190.249	143.455	12	180.927	373.235	164.334	453.678	108.717	299.447	12	101.42	177.947	192.855	118.686	281.634	447.101	268.735	242.908	12	394.803	404.231	487.646	194.565	407.997	139.128	97.618	576.903	12	548.418	553.421	339.589	681.673	147.507	971.956	158.31
15	185.195	76.374	205.718	234.544	143	15	381.908	422.453	164	504.171	108	672.146	15	134.852	140.315	197.672	166.857	226.842	610.761	503.991	368.93	15	650.847	986.327	651.802	300.377	638.293	225.986	149.554	752.328	15	540.067	654.71	619.157	1272.2	96.3052	1104.07	141.367
Figure 1. C
PBS control		Mitomycin		HSV-1 dICP0		Doxorubicin		Mitoxantrone
Days after treatment	Events (1=end point)	Days after treatment	Events (1=end point)	Days after treatment	Events (1=end point)	Days after treatment	Events (1=end point)	Days after treatment	Events (1=end point)
24	1	24	1	12	1	15	1	36	1
18	1	27	1	12	1	15	1	24	1
27	1	24	1	15	1	15	1	27	1
18	1	21	1	12	1	27	1	30	1
30	1	27	1	27	1	15	1	21	1
18	1			27	1	24	1	15	1
						30	1	18	1
Figure 1.D	Tumor Volume data for individual mice
Days after treatment	PBS control						Days after treatment	Mito+oHSV-1													Days after treatment	MTX+oHSV-1								Days after treatment	Dox+oHSV-1
0	53.0232	107.227	31.0975	104.194	31.2217	39.6875	0	24.2334	50.3516	66.8341	45.0823	45.9688	54.4904	26.7934	52.2509	23.6656	79.6364	33.8291	61.1666	75.4296	0	25.1607	111.983	26.1252	89.5034	20.1399	15.528	12.1017	42.5914	0	25.2312	13.3596	50.9691	10.0101	47.5206	83.0329	62.2779	91.2559	97.7842	33.0715	24.146
3	79.901	130.731	47.6422	114.954	35.5765	63.7073	3	33.2097	75.8596	70.4895	74.4834	60.0091	19.2549	48.5398	51.3314	33.6535	48.9826	39.9584	51.0102	98.1052	3	61.5309	117.054	26.2638	71.5161	54.3491	72.2815	51.3674	39.8197	3	20.9987	13.1665	71.845	40.6814	38.7135	116.501	91.0579	84.4055	267.289	71.4312	59.985
6	80.4771	194.137	96.7838	182.721	50.6841	82.8966	6	96.3026	84.5904	52.1172	53.9366	31.083	32.1699	60.9771	68.2914	46.0901	67.6214	30.1593	33.6446	64.9653	6	143.503	332.836	66.6114	177.808	104.844	69.9495	50.9222	184.916	6	66.0951	14.7909	119.796	105.07	107.621	290.226	216.771	121.4	301.4	122.817	117.487
9	113.773	337.14	126.392	261.304	57.9648	266.421	9	93.1385	79.2222	13.2819	60.5981	107.016	32.3445	67.5176	62.6219	48.5708	67.8008	27.3318	29.0801	71.4061	9	217.248	370.911	116.239	84.1173	47.2701	81.7966	65.3429	377.847	9	90.9428	13.1366	164.758	189.606	132.59	321.157	327.786	303.955	367.87	199.869	214.672
12	180.927	373.235	164.334	453.678	108.717	299.447	12	98.9702	57.7265	26.6233	66.278	115.964	26.7893	48.4883	52.3607	21.2506	78.7077	26.0022	12.0414	41.1305	12	367.682	526.845	197.964	120.287	158.054	97.9995	90.1204	456.277	12	262.974	41.7817	188.149	204.838	150.878	394.863	537.117	324.824	471.233	290.772	448.748
15	381.908	422.453	164	504.171	108	672.146	15	82.6273	96.7463	65.0203	65.2131	140.01	22.476	58.5372	40.572	18.9764	94.7292	17.2176	6.50911	32.8811	15	555.641	809.121	305.474	186.918	179.92	371.268	134.37	592.909	15	313.744	108.526	321.82	595.839	172.002	574.622	end point	352.162	552.382	249.571	456.466
Figure 1. E
PBS control		Mitoxantrone+oHSV-1		Doxorubicin+oHSV-1		Mitomycin+oHSV-1
Days after treatment	Events (1=end point)	Days after treatment	Events (1=end point)	Days after treatment	Events (1=end point)	Days after treatment	Events (1=end point)
24	1	15	1	21	1	45	1
18	1	12	1	36	1	27	1
27	1	18	1	21	1	30	1
18	1	24	1	15	1	39	1
30	1	24	1	30	1	33	1
18	1	18	1	15	1	27	1
		15	1	12	1	24	1
				21	1	33	1
				21	1	27	1
				21	1	27	1
				18	1	36	1
						42	1
						39	1

## Sheet: Figure 2
Figure 2. B
	PBS	Dox	Mito	oHSV-1	Dox+oHSV-1	Mito+oHSV-1
	1	0.429461	1.31073	6	20	19
	1	0.593425	0.27742	5	5	18
	1	0.540925	0.273929	21	14	23
	1	0.401471	0.52156	1	13	27
	1	0.40222	1.65833	21	5	13
Figure 2. C	PBS	Dox	Mito	oHSV-1	Dox+oHSV-1	Mito+oHSV-1
	1	0.511953	1.95331	1.92308	2.02512	2.30769
	1	1.32068	0.757186	2.5	1.921	3.08333
	1	0.591618	1.16529	2.25	2.28637	2.16667
	1	0.858152	1.98275	1.875	2.25	1.25
	1		2.35963	3.22222	1.77778	1.66667
Figure 2. D	PBS	Dox	Mito	oHSV-1	Dox+oHSV-1	Mito+oHSV-1
	1	0.690555	0.726235	3	22.5162	27
	1	2.00026	0.996595	7	17.2332	12
	1	1.375	0.99247	22	15.6362	26
	1	0.801975	1.01126	1	14.7081	22.5
	1		1.08855	14	6.71244	16

## Sheet: Figure 3
Figure 3. C
Days after treatment	mito+oHSV-1+Z-vad					mito+oHSV-1+Nec-1s					mito+oHSV-1+vehicle					Zvad alone					Nec-1s alone
0	45.7	64.9304	66.49	83.4724	52.2481	40.3099	14.7666	41.6306	20.7447	38.4229	65.3394	48.1794	39.3191	33.8924	31.3772	26.6741	68.2942	71.1561	91.9443	89.0909	41.5276	89.9126	36.5296	153.133	91.0996
3	52.6229	132.681	76.2045	85.7789	142.918	135.956	47.5247	77.2589	145.559	100.019	52.3173	68.2312	20.3097	22.8013	36.7142	32.7233	115.632	285.777	213.048	146.321	97.5927	136.932	79.1613	355.333	165.039
6	33.935	168.066	82.447	150.598	109.558	260.586	63.2055	156.987	271.776	169.39	76.841	60.6258	19.2673	23.3862	21.4894	80.9466	215.001	296.426	319.183	109.246	105.258	152.948	52.3862	593.958	315.004
9	49.5976	205.394	78.3411	131.766	70.5978	332.739	87.7133	84.5465	248.075	144.119	54.5397	33.7616	16.2082	11.8775	54.8261	124.064	280.202	464.414	400.518	447.713	124.193	230.994	93.665	531.821	373.426
12	143.475	343.342	114.376	205.911	74.33	430.869	172.094	161.61	322.162	373.605	63.3206	58.0433	26.2559	60.1669	17.6976	183.199	456.534	652.232	678.683	239.426	203.094	500.424	166.737	RIP	485.129
15	243.044	562.468	221.901	428.968	30.5693	544.045	430.374	297.762	483.204	665.861	81.0949	147.533	67.4865	71.043	72.2573	622.251	596.826	RIP	738.431	447.713	284.324	365.531	238.011		634.994
Figure 3. D	Day 16 post vaccination tumor measurements
Mouse ID	Freeze/Thaw	Dox+oHSV-1	Mito+oHSV-1
mouse 1	541.717	224.476	53.9562
mouse 2	170.364	99.634	60.2735
mouse 3	52.5495	141.997	0
mouse 4	139.974	279.34	38.7253
mouse 5	604.6	85.0105	0
mouse 6	138.048	540.271	45.8166
mouse 7	139.265	202.376	0
mouse 8	160.806	131.711	19.7091
mouse 9	114.763	80.7815	212.263
mouse 10	478.887		88.6089
mouse 11			74.9718
mouse 12			19.005
Figure 3. E	Day 16 tumor measurements
Mouse ID	mito+oHSV-1 alone	Nec-1s+mito+oHSV-1	TUBO MLKL-/- +mito+oHSV-1	TUBO MLKL-/-	Nec-1s alone
mouse 1	0	209.704	241.078	62.2918	203.215
mouse 2	42.6981	46.0194	43.8742	121.049	425.343
mouse 3	73.3495	121.76	96.9679	134.113	253.06
mouse 4	0	28.8285	238.501	74.7812
mouse 5	27.8135	189.075	85.9474	113.38	56.8707
mouse 6	47.4958	177.842	105.708
mouse 7	15.2363	85.3139	166.138
mouse 8		98.503	311.478
mouse 9		101.68	142.348

## Sheet: Figure 4
Figure 4. A
TNF-alpha					Rantes					IL-1 alpha					IL-13					IL-17
PBS	oHSV-1	Dox+oHSV-1	Mito+oHSV-1		PBS	oHSV-1	Dox+oHSV-1	Mito+oHSV-1		PBS	oHSV-1	Dox+oHSV-1	Mito+oHSV-1		PBS	oHSV-1	Dox+oHSV-1	Mito+oHSV-1		PBS	oHSV-1	Dox+oHSV-1	Mito+oHSV-1
1.44	29.76	2.73	40.45		6.8	99.78	20.32	131.2		14.03	86.15	14.59	138.62		0	0	0	0.56		0.81	2.92	1.27	22.35
	8.16	14.85	16.5		8.89	88.82	45.68	95.35		24.36	54.18	57.97	57.1		0	0.22	0.22	0.59		0.8	1.72	3.61	5.69
1.53	5.72	11	6.63		10.09	46.56	51.96	62.14		7.86	48.46	74.68	36.3		0	0	0	1.1		1.34	1.24	6.29	1.57
0.95	6	3.24	19.43		7.11	74.04	20.58	120.43		4.81	39.09	13.22	89.99		0	0	0	0.22		0.7	1.65	1.08	8.95
1.26	6.36	8.71	20.95		13.82	87	30.22	42.51		5.96	20.91	92.88	52.4		0	0	0	0		0.91	1.66	1.03	10.05
LIF					MCSF					MCP1					MIP1a					MIP1b
PBS	oHSV-1	Dox+oHSV-1	Mito+oHSV-1		PBS	oHSV-1	Dox+oHSV-1	Mito+oHSV-1		PBS	oHSV-1	Dox+oHSV-1	Mito+oHSV-1		PBS	oHSV-1	Dox+oHSV-1	Mito+oHSV-1		PBS	oHSV-1	Dox+oHSV-1	Mito+oHSV-1
98.81	220.12	68.53	333.34		0.51	14.36	1.86	17.88		123.18	1555.63	453.85	2171.12		34.64	750.15	163.88	1080.08		1	372.66	66.01	615.61
39.93	91.71	202.87	126.21		1.78	5.35	8.66	7.36		165.1	706.98	1237.73	806.64		31.45	451.45	639.98	485.57		1	256.73	347.12	260.9
42.6	45.56	155.9	79.51		0.47	1.65	7.22	3.49		174.78	645.74	1247.05	553.34		32.35	409.45	723.43	292.49		1	194.62	383.46	152.05
35.13	85.03	46.11	168.85		1.73	3.78	2.6	11.89		113.07	581.77	397.1	1267.68		22.43	306.91	115.12	793.2		1	131.15	50.94	397.94
32.01	94.16	39.07	327.05		0.89	4.84	4.67	6.02		149.8	426.74	801.02	939.74		44.09	251.51	705.49	566.83		1	124.14	269.7	269.16
Figure 4. C
PBS	Nec-1s	Mito+oHSV-1	Mito+oHSV-1+Nec-1s
1	0.1	40	61
1	0.2	70	43
1	0.1	36.5	13
1	0.1	85	4
1	0.1	63	38
Figure 4.D
PBS	Nec-1s	Mito+oHSV-1	Mito+oHSV-1+Nec-1s
1	1.6	6.85714	6.14286
1	2.3	10	13.6667
1	2	15.6667	5.33333
1	1.8	4.66667	1.16667
1	1.7	4.4	4.1

## Sheet: Figure 5
Figure 5. B
Treated CD3				Treated CD8				Untreated CD3				Untreated CD8
PBS	mito+oHSV-1	Nec-1s	Mito+oHSV-1+Nec-1s	PBS	mito+oHSV-1	Nec-1s	Mito+oHSV-1+Nec-1s	PBS	mito+oHSV-1	Nec-1s	Mito+oHSV-1+Nec-1s	PBS	mito+oHSV-1	Nec-1s	Mito+oHSV-1+Nec-1s
1	14	1	2.93505	1	12	1	7.81952	1	6	1	0.41802	1	3	1	5.04722
1	0.5	1	4.00887	1	2.5	1	4.61362	1	4	1	1.41582	1	3	1	2.47423
1	1	1	4.93287	1	2	1	6.70875	1	4	1	0.719835	1	2.5	1	2.96545
1		1	2.36763	1		1	5.1222	1	4.5	1	0.245069	1	3	1	1.53152
			1.52768				3.26415				0.71201				2.74367
Figure 5. C
Isotype control antibody		Mito+oHSV-1		Mito+oHSV-1+isotype		Mito+oHSV-1+anti-CD8+anti-CD4
Days after treatment	Events (1=end point)	Days after treatment	Events (1=end point)	Days after treatment	Events (1=end point)	Days after treatment	Events (1=end point)
21	1	45	1	45	1	33	1
12	1	24	1	27	1	33	1
12	1	33	1	30	1	27	1
18	1	45	1	39	1	30	1
15	1	39	1	33	1	24	1
				27	1	15	1
				24	1	27	1
				33	1	21	1
				27	1	21	1
				30	1
				33	1
				39	1
				30	1
				36	1
				30	1
				21	1
				27	1
				27	1
				27	1
				36	1
				42	1
				39	1
				33	1
				27	1
				33	1

## Sheet: Figure 6
Figure 6.A
Days after treament	PBS control						Days after treament	Anti-CTLA-4 + anti-PDL-1									Days after treament	Mito+ICI						Days after treament	oHSV-1+ICI					Days after treament	Mito+oHSV-1								Days after treament	Mitomycin-C+oHSV-1+CP									Days after treament
	mouse 1	mouse 2	mouse 3	mouse 4	mouse 5			mouse 1	mouse 2	mouse 3	mouse 4	mouse 5	mouse 6	mouse 7	mouse 8			mouse 1	mouse 2	mouse 3	mouse 4	mouse 5			mouse 1	mouse 2	mouse 3	mouse 4			mouse 1	mouse 2	mouse 3	mouse 4	mouse 5	mouse 6	mouse 7			mouse 1	mouse 2	mouse 3	mouse 4	mouse 5	mouse 6	mouse 7	mouse 8
0	61.3742	84.7832	74.6448	49.8024	47.2861		0	41.6657	17.6976	54.4542	30.1919	27.8986	41.1794	33.2097	77.5431		0	26.3343	38.9631	24.6403	59.2894	33.9116		0	85.3273	91.435	68.7631	35.1062		0	74.8905	36.093	18.1119	52.093	34.8391	93.2247	100.738		0	27.9551	23.0056	29.5154	38.2033	44.6307	23.7105	32.5483	43.6202		0
3	56.3768	158.163	143.8	191.684	200.431		3	39.4124	35.2351	69.0546	60.905	52.4254	86.836	74.0628	172.582		3	0	32.0098	0	23.8518	37.6051		3	57.0114	103.639	135.03	31.0583		3	76.3715	31.2324	35.8377	35.422	50.9252	40.072	73.6445		3	31.2908	54.7688	20.2124	28.3227	29.1025	40.2124	67.0206	68.353		3
6	184.141	513.955	181.041	371.8	466.208		6	86.821	135.307	84.9907	60.6089	31.496	121.725	85.4554	374.288		6	0	52.0899	0	59.5862	45.1643		6	181.088	130.452	107.58	192.984		6	47.7355	0	26.759	34.8223	59.8284	20.7387	52.9661		6	57.211	52.3269	32.7675	49.764	48.2549	40.7299	70.376	40.715		6
9	343.93	395.851	289.251	492.528	680.803		9	136.973	258.031	307.876	136.085	173.791	299.848	302.811	541.266		9	0	88.4583	0	94.5169	64.6345		9	227.973	365.011	272.622	463.349		9	42.4869	0	14.5922	30.5362	30.3538	25.805	33.0949		9	34.597	45.5904	38.9508	46.3246	16.1791	27.5233	40.2814	30.5111		9
12	390.183	421.586	840.441	656.864	RIP		12	176.27	534.368	249.024	187.947	221.221	414.496	534.562	RIP		12	0	56.2421	22.4981	106.424	178.68		12	500.763	554.776	493.496	490.001		12	30.1904	0	18.6203	35.6351	0	0	60.4359		12	36.8955	41.1424	74.5503	46.2364	23.2002	15.2915	32.3219	34.7884		12
Figure 6. B
	Mitomycin-C+HSV-1+CP										anti-CTLA4+ anti-PDL-1( CP)										Doxorubicin+oHSV-1+CP									Mito+HSV-1									PBS control
days after treatment	mouse 1	mouse 2	mouse 3	mouse 4	mouse 5	mouse 6	mouse 7	mouse 8		days after treatment	mouse 1	mouse 2	mouse 3	mouse 4	mouse 5	mouse 6	mouse 7	mouse 8		days after treatment		mouse 1	mouse 2	mouse 3	mouse 4	mouse 5	mouse 6	mouse 7		days after treatment	mouse 1	mouse 2	mouse 3	mouse 4	mouse 5	mouse 6	mouse 7		days after treatment	mouse 1	mouse 2	mouse 3	mouse 4	mouse 5
0	1	1	1	1	2	1	1	1		0	1	1	1	1	1	1	1	2		0	1	1	1	1	1	1	1	1		0	1	1	1	1	1	1	2		0	1	2	2	1	1
3	1	1	1	1	1	1	1	1		3	1	1	1	1	1	2	2	3		3	1	1	1	1	1	1	1	1		3	1	1	1	1	1	1	2		3	1	3	2	4	4
6	1	1	1	1	1	1	1	1		6	1	2	1	1	1	2	2	5		6	1	1	2	2	3	2	3	1		6	1	0	1	1	1	1	2		6	3	3	3	4	4
9	1	1	1	1	1	1	1	1		9	2	3	1	2	2	3	5	5		9	3	3	3	2	5	2	2	1		9	1	0	1	1	1	1	1		9	3	3	4	4	5
12	1	1	1	1	1	1	1	1		12	4	5	1	2	5	4	6	6		12	3	4	5	3	5	2	4	2		12	1	0	1	1	1	1	1		12	3	3	4	4
Figure 6. C
PBS control			ICI (anti-CTLA-4+anti-PDL-1)			Mito+ICI			oHSV-1+ICI			Mito+oHSV-1			Mito+oHSV-1+ICI			Dox+oHSV-1+ICI
Days after treatment	Events (1=end point)		Days after treatment	Events (1=end point)		Days after treatment	Events (1=end point)		Days after treatment	Events (1=end point)		Days after treatment	Events (1=end point)		Days after treatment	Events (1=end point)		Days after treatment	Events (1=end point)
12	1		24	1		33	1		12	1		45	1		57	1		21	1
15	1		12	1		36	1		15	1		27	1		42	1		15	1
15	1		21	1		36	1		15	1		30	1		42	1		15	1
12	1		21	1		27	1		15	1		39	1		57	1		18	1
9	1		21	1		30	1		30	1		33	1		30	1		15	1
			18	1					21	1		27	1		60	1		36	1
			12	1					9	1		24	1		45	1		15	1
			9	1					9	1		33	1		33	1		24	1
									15	1		27	1
												27	1
												36	1
												42	1
												39	1
Figure 6.D
Nec-1s			Nec-1s+ICI			mito+oHSV-1+CP+Nec-1s				Mitomycin-C+oHSV-1+CP+vehicle
Days after treatment	Events (1=end point)		Days after treatment	Events (1=end point)		Days after treatment	Events (1=end point)			Days after treatment	Events (1=end point)
24	1		24	1		21	1			36	1
24	1		27	1		24	1			36	1
18	1		21	1		21	1			39	1
15	1		18	1		9	1			39	1
9	1		12	1		15	1			48	1
						24	1			30	1
						24	1			33	1
						21	1
						24	1
						27	1
[truncated: 8 more columns]
